# Supplementary material for: When Should Lymphadenectomy Be Performed in Non-Metastatic Pancreatic Neuroendocrine Tumors? A Population-Based Analysis of the German Clinical Cancer Registry Group
Source: Cancers (Basel). 2024 Jan 19;16(2):440. doi: 10.3390/cancers16020440 (PMC10814740; doi:10.3390/cancers16020440)
Supplement: Supplementary file 1 [file cancers-16-00440-s001.zip]

Archive with 1 entries (1 files):
- cancers-2785362-supplementary.pdf
